# Supplementary material for: The Improved Remediation Effect of the Combined Use of Earthworms with Bacillus subtilis-Loaded Biochar in Ameliorating Soda Saline–Alkali Soil
Source: Microorganisms. 2025 May 28;13(6):1243. doi: 10.3390/microorganisms13061243 (PMC12195584; doi:10.3390/microorganisms13061243)
Supplement: Supplementary file 1 [file microorganisms-13-01243-s001.zip]

Archive with 1 entries (1 files):
- microorganisms-3576654-supplementary.pdf
